# Supplementary material for: Network-medicine framework for studying disease trajectories in U.S. veterans
Source: Sci Rep. 2022 Jul 14;12:12018. doi: 10.1038/s41598-022-15764-9 (PMC9283486; doi:10.1038/s41598-022-15764-9)
Supplement: Supplementary file 2 — Supplementary Information 2. [file 41598_2022_15764_MOESM2_ESM.xlsx]

## Sheet: Table S2
Table S2 - Bigram Communities
Community	Flow	ICD 9 Rollup	ICD 9 Major Label	ICD 9 Sub Chapter	ICD 9 Chapter	Total Flow per Community
1	0.0140771	787	Symptoms involving digestive system	Symptoms	Symptoms, Signs, And Ill-Defined Conditions	0.388018
1	0.012265	799	Other ill-defined and unknown causes of morbidity and mortality	Ill-Defined And Unknown Causes Of Morbidity And Mortality	Symptoms, Signs, And Ill-Defined Conditions	0.388018
1	0.0110895	285	Other and unspecified anemias	Diseases Of The Blood And Blood-Forming Organs	Diseases Of The Blood And Blood-Forming Organs	0.388018
1	0.0101369	789	Other symptoms involving abdomen and pelvis	Symptoms	Symptoms, Signs, And Ill-Defined Conditions	0.388018
1	0.00986204	276	Disorders of fluid, electrolyte, and acid-base balance	Other Metabolic And Immunity Disorders	Endocrine, Nutritional And Metabolic Diseases, And Immunity Disorders	0.388018
1	0.00980052	781	Symptoms involving nervous and musculoskeletal systems	Symptoms	Symptoms, Signs, And Ill-Defined Conditions	0.388018
1	0.00932785	427	Cardiac dysrhythmias	Other Forms Of Heart Disease	Diseases Of The Circulatory System	0.388018
1	0.00820385	599	Other disorders of urethra and urinary tract	Other Diseases Of Urinary System	Diseases Of The Genitourinary System	0.388018
1	0.00795223	788	Symptoms involving urinary system	Symptoms	Symptoms, Signs, And Ill-Defined Conditions	0.388018
1	0.00775815	793	Nonspecific (abnormal) findings on radiological and other examination of body structure	Nonspecific Abnormal Findings	Symptoms, Signs, And Ill-Defined Conditions	0.388018
1	0.00774125	496	Chronic airway obstruction, not elsewhere classified	Chronic Obstructive Pulmonary Disease And Allied Conditions	Diseases Of The Respiratory System	0.388018
1	0.00715414	518	Other diseases of lung	Other Diseases Of Respiratory System	Diseases Of The Respiratory System	0.388018
1	0.00714379	785	Symptoms involving cardiovascular system	Symptoms	Symptoms, Signs, And Ill-Defined Conditions	0.388018
1	0.00658284	428	Heart failure	Other Forms Of Heart Disease	Diseases Of The Circulatory System	0.388018
1	0.00657451	783	Symptoms concerning nutrition, metabolism, and development	Symptoms	Symptoms, Signs, And Ill-Defined Conditions	0.388018
1	0.00654668	600	Hyperplasia of prostate	Diseases Of Male Genital Organs	Diseases Of The Genitourinary System	0.388018
1	0.00653286	564	Functional digestive disorders, not elsewhere classified	Other Diseases Of Intestines And Peritoneum	Diseases Of The Digestive System	0.388018
1	0.00642854	585	Chronic kidney disease (CKD)	Nephritis, Nephrotic Syndrome, And Nephrosis	Diseases Of The Genitourinary System	0.388018
1	0.00639682	414	Other forms of chronic ischemic heart disease	Ischemic Heart Disease	Diseases Of The Circulatory System	0.388018
1	0.00620337	486	Pneumonia, organism unspecified	Pneumonia And Influenza	Diseases Of The Respiratory System	0.388018
1	0.00587725	211	Benign neoplasm of other parts of digestive system	Benign Neoplasms	Neoplasms	0.388018
1	0.00546694	794	Nonspecific abnormal results of function studies	Nonspecific Abnormal Findings	Symptoms, Signs, And Ill-Defined Conditions	0.388018
1	0.00509804	593	Other disorders of kidney and ureter	Other Diseases Of Urinary System	Diseases Of The Genitourinary System	0.388018
1	0.00506966	733	Other disorders of bone and cartilage	Osteopathies, Chondropathies, And Acquired Musculoskeletal Deformities	Diseases Of The Musculoskeletal System And Connective Tissue	0.388018
1	0.00503921	562	Diverticula of intestine	Other Diseases Of Intestines And Peritoneum	Diseases Of The Digestive System	0.388018
1	0.00493125	294	Persistent mental disorders due to conditions classified elsewhere	Psychoses	Mental Disorders	0.388018
1	0.00480523	443	Other peripheral vascular disease	Diseases Of Arteries, Arterioles, And Capillaries	Diseases Of The Circulatory System	0.388018
1	0.00451445	578	Gastrointestinal hemorrhage	Other Diseases Of Digestive System	Diseases Of The Digestive System	0.388018
1	0.00446629	458	Hypotension	Diseases Of Veins And Lymphatics, And Other Diseases Of Circulatory System	Diseases Of The Circulatory System	0.388018
1	0.00399066	569	Other disorders of intestine	Other Diseases Of Intestines And Peritoneum	Diseases Of The Digestive System	0.388018
1	0.00398108	553	Other hernia of abdominal cavity without mention of obstruction or gangrene	Hernia Of Abdominal Cavity	Diseases Of The Digestive System	0.388018
1	0.00373169	429	Ill-defined descriptions and complications of heart disease	Other Forms Of Heart Disease	Diseases Of The Circulatory System	0.388018
1	0.00366046	424	Other diseases of endocardium	Other Forms Of Heart Disease	Diseases Of The Circulatory System	0.388018
1	0.00355656	162	Malignant neoplasm of trachea, bronchus, and lung	Malignant Neoplasm Of Respiratory And Intrathoracic Organs	Neoplasms	0.388018
1	0.00319703	280	Iron deficiency anemias	Diseases Of The Blood And Blood-Forming Organs	Diseases Of The Blood And Blood-Forming Organs	0.388018
1	0.00312793	535	Gastritis and duodenitis	Diseases Of Esophagus, Stomach, And Duodenum	Diseases Of The Digestive System	0.388018
1	0.00298885	239	Neoplasms of unspecified nature	Neoplasms Of Unspecified Nature	Neoplasms	0.388018
1	0.00296931	584	Acute kidney failure	Nephritis, Nephrotic Syndrome, And Nephrosis	Diseases Of The Genitourinary System	0.388018
1	0.00296863	596	Other disorders of bladder	Other Diseases Of Urinary System	Diseases Of The Genitourinary System	0.388018
1	0.00296462	403	Hypertensive chronic kidney disease	Hypertensive Disease	Diseases Of The Circulatory System	0.388018
1	0.00295221	436	Acute, but ill-defined, cerebrovascular disease	Cerebrovascular Disease	Diseases Of The Circulatory System	0.388018
1	0.00291441	440	Atherosclerosis	Diseases Of Arteries, Arterioles, And Capillaries	Diseases Of The Circulatory System	0.388018
1	0.00291259	433	Occlusion and stenosis of precerebral arteries	Cerebrovascular Disease	Diseases Of The Circulatory System	0.388018
1	0.00279284	426	Conduction disorders	Other Forms Of Heart Disease	Diseases Of The Circulatory System	0.388018
1	0.00258996	288	Diseases of white blood cells	Diseases Of The Blood And Blood-Forming Organs	Diseases Of The Blood And Blood-Forming Organs	0.388018
1	0.00253209	185	Malignant neoplasm of prostate	Malignant Neoplasm Of Genitourinary Organs	Neoplasms	0.388018
1	0.00250018	511	Pleurisy	Other Diseases Of Respiratory System	Diseases Of The Respiratory System	0.388018
1	0.00248622	41	Bacterial infection in conditions classified elsewhere and of unspecified site	Other Bacterial Diseases	Infectious And Parasitic Diseases	0.388018
1	0.00240673	791	Nonspecific findings on examination of urine	Nonspecific Abnormal Findings	Symptoms, Signs, And Ill-Defined Conditions	0.388018
1	0.00238624	558	Other and unspecified noninfectious gastroenteritis and colitis	Noninfectious Enteritis And Colitis	Diseases Of The Digestive System	0.388018
1	0.00234753	331	Other cerebral degenerations	Hereditary And Degenerative Diseases Of The Central Nervous System	Diseases Of The Nervous System And Sense Organs	0.388018
1	0.00223667	298	Other nonorganic psychoses	Psychoses	Mental Disorders	0.388018
1	0.00221824	266	Deficiency of B-complex components	Nutritional Deficiencies	Endocrine, Nutritional And Metabolic Diseases, And Immunity Disorders	0.388018
1	0.00212335	550	Inguinal hernia	Hernia Of Abdominal Cavity	Diseases Of The Digestive System	0.388018
1	0.0020719	275	Disorders of mineral metabolism	Other Metabolic And Immunity Disorders	Endocrine, Nutritional And Metabolic Diseases, And Immunity Disorders	0.388018
1	0.00202299	586	Renal failure, unspecified	Nephritis, Nephrotic Syndrome, And Nephrosis	Diseases Of The Genitourinary System	0.388018
1	0.00201436	438	Late effects of cerebrovascular disease	Cerebrovascular Disease	Diseases Of The Circulatory System	0.388018
1	0.00201085	608	Other disorders of male genital organs	Diseases Of Male Genital Organs	Diseases Of The Genitourinary System	0.388018
1	0.0020077	571	Chronic liver disease and cirrhosis	Other Diseases Of Digestive System	Diseases Of The Digestive System	0.388018
1	0.0019976	199	Malignant neoplasms, without specification of site	Malignant Neoplasm Of Other And Unspecified Sites	Neoplasms	0.388018
1	0.00198126	996	Complications peculiar to certain specified procedures	Complications Of Surgical And Medical Care, Not Elsewhere Classified	Injury And Poisoning	0.388018
1	0.00195321	453	Other venous embolism and thrombosis	Diseases Of Veins And Lymphatics, And Other Diseases Of Circulatory System	Diseases Of The Circulatory System	0.388018
1	0.00188047	592	Calculus of kidney and ureter	Other Diseases Of Urinary System	Diseases Of The Genitourinary System	0.388018
1	0.00185752	574	Cholelithiasis	Other Diseases Of Digestive System	Diseases Of The Digestive System	0.388018
1	0.00174808	441	Aortic aneurysm and dissection	Diseases Of Arteries, Arterioles, And Capillaries	Diseases Of The Circulatory System	0.388018
1	0.00170512	287	Purpura and other hemorrhagic conditions	Diseases Of The Blood And Blood-Forming Organs	Diseases Of The Blood And Blood-Forming Organs	0.388018
1	0.00162177	425	Cardiomyopathy	Other Forms Of Heart Disease	Diseases Of The Circulatory System	0.388018
1	0.00161647	536	Disorders of function of stomach	Diseases Of Esophagus, Stomach, And Duodenum	Diseases Of The Digestive System	0.388018
1	0.00155882	491	Chronic bronchitis	Chronic Obstructive Pulmonary Disease And Allied Conditions	Diseases Of The Respiratory System	0.388018
1	0.00155672	289	Other diseases of blood and blood-forming organs	Diseases Of The Blood And Blood-Forming Organs	Diseases Of The Blood And Blood-Forming Organs	0.388018
1	0.00155625	412	Old myocardial infarction	Ischemic Heart Disease	Diseases Of The Circulatory System	0.388018
1	0.00152089	290	Dementias	Psychoses	Mental Disorders	0.388018
1	0.00152029	153	Malignant neoplasm of colon	Malignant Neoplasm Of Digestive Organs And Peritoneum	Neoplasms	0.388018
1	0.00150468	435	Transient cerebral ischemia	Cerebrovascular Disease	Diseases Of The Circulatory System	0.388018
1	0.00150271	413	Angina pectoris	Ischemic Heart Disease	Diseases Of The Circulatory System	0.388018
1	0.00149706	198	Secondary malignant neoplasm of other specified sites	Malignant Neoplasm Of Other And Unspecified Sites	Neoplasms	0.388018
1	0.00144733	434	Occlusion of cerebral arteries	Cerebrovascular Disease	Diseases Of The Circulatory System	0.388018
1	0.00141564	492	Emphysema	Chronic Obstructive Pulmonary Disease And Allied Conditions	Diseases Of The Respiratory System	0.388018
1	0.00137957	281	Other deficiency anemias	Diseases Of The Blood And Blood-Forming Organs	Diseases Of The Blood And Blood-Forming Organs	0.388018
1	0.00133178	573	Other disorders of liver	Other Diseases Of Digestive System	Diseases Of The Digestive System	0.388018
1	0.00129235	792	Nonspecific abnormal findings in other body substances	Nonspecific Abnormal Findings	Symptoms, Signs, And Ill-Defined Conditions	0.388018
1	0.00124684	410	Acute myocardial infarction	Ischemic Heart Disease	Diseases Of The Circulatory System	0.388018
1	0.00122478	519	Other diseases of respiratory system	Other Diseases Of Respiratory System	Diseases Of The Respiratory System	0.388018
1	0.00116118	753	Congenital anomalies of urinary system	Congenital Anomalies	Congenital Anomalies	0.388018
1	0.00115462	601	Inflammatory diseases of prostate	Diseases Of Male Genital Organs	Diseases Of The Genitourinary System	0.388018
1	0.00109721	38	Septicemia	Other Bacterial Diseases	Infectious And Parasitic Diseases	0.388018
1	0.00109333	112	Candidiasis	Mycoses	Infectious And Parasitic Diseases	0.388018
1	0.00108279	560	Intestinal obstruction without mention of hernia	Other Diseases Of Intestines And Peritoneum	Diseases Of The Digestive System	0.388018
1	0.00105286	416	Chronic pulmonary heart disease	Diseases Of Pulmonary Circulation	Diseases Of The Circulatory System	0.388018
1	0.00100306	437	Other and ill-defined cerebrovascular disease	Cerebrovascular Disease	Diseases Of The Circulatory System	0.388018
1	0.00100049	188	Malignant neoplasm of bladder	Malignant Neoplasm Of Genitourinary Organs	Neoplasms	0.388018
1	0.000972632	196	Secondary and unspecified malignant neoplasm of lymph nodes	Malignant Neoplasm Of Other And Unspecified Sites	Neoplasms	0.388018
1	0.000971321	577	Diseases of pancreas	Other Diseases Of Digestive System	Diseases Of The Digestive System	0.388018
1	0.000967466	197	Secondary malignant neoplasm of respiratory and digestive systems	Malignant Neoplasm Of Other And Unspecified Sites	Neoplasms	0.388018
1	0.000966182	411	Other acute and subacute forms of ischemic heart disease	Ischemic Heart Disease	Diseases Of The Circulatory System	0.388018
1	0.000963899	533	Peptic ulcer, site unspecified	Diseases Of Esophagus, Stomach, And Duodenum	Diseases Of The Digestive System	0.388018
1	0.0009391	575	Other disorders of gallbladder	Other Diseases Of Digestive System	Diseases Of The Digestive System	0.388018
1	0.000928371	537	Other disorders of stomach and duodenum	Diseases Of Esophagus, Stomach, And Duodenum	Diseases Of The Digestive System	0.388018
1	0.000898014	807	Fracture of rib(s), sternum, larynx, and trachea	Fractures	Injury And Poisoning	0.388018
1	0.000893746	286	Coagulation defects	Diseases Of The Blood And Blood-Forming Organs	Diseases Of The Blood And Blood-Forming Organs	0.388018
1	0.000884634	348	Other conditions of brain	Other Disorders Of The Central Nervous System	Diseases Of The Nervous System And Sense Organs	0.388018
1	0.000879719	604	Orchitis and epididymitis	Diseases Of Male Genital Organs	Diseases Of The Genitourinary System	0.388018
1	0.000873562	251	Other disorders of pancreatic internal secretion	Diseases Of Other Endocrine Glands	Endocrine, Nutritional And Metabolic Diseases, And Immunity Disorders	0.388018
1	0.00087108	263	Other and unspecified protein-calorie malnutrition	Nutritional Deficiencies	Endocrine, Nutritional And Metabolic Diseases, And Immunity Disorders	0.388018
1	0.000867948	344	Other paralytic syndromes	Other Disorders Of The Central Nervous System	Diseases Of The Nervous System And Sense Organs	0.388018
1	0.000865294	332	Parkinson's disease	Hereditary And Degenerative Diseases Of The Central Nervous System	Diseases Of The Nervous System And Sense Organs	0.388018
1	0.000846964	515	Postinflammatory pulmonary fibrosis	Other Diseases Of Respiratory System	Diseases Of The Respiratory System	0.388018
1	0.000809199	447	Other disorders of arteries and arterioles	Diseases Of Arteries, Arterioles, And Capillaries	Diseases Of The Circulatory System	0.388018
1	0.0007928	583	Nephritis and nephropathy, not specified as acute or chronic	Nephritis, Nephrotic Syndrome, And Nephrosis	Diseases Of The Genitourinary System	0.388018
1	0.000745931	345	Epilepsy and recurrent seizures	Other Disorders Of The Central Nervous System	Diseases Of The Nervous System And Sense Organs	0.388018
1	0.000711961	415	Acute pulmonary heart disease	Diseases Of Pulmonary Circulation	Diseases Of The Circulatory System	0.388018
1	0.000709173	456	Varicose veins of other sites	Diseases Of Veins And Lymphatics, And Other Diseases Of Circulatory System	Diseases Of The Circulatory System	0.388018
1	0.00070259	997	Complications affecting specified body systems, not elsewhere classified	Complications Of Surgical And Medical Care, Not Elsewhere Classified	Injury And Poisoning	0.388018
1	0.000650247	8	Intestinal infections due to other organisms	Intestinal Infectious Diseases	Infectious And Parasitic Diseases	0.388018
1	0.000624416	531	Gastric ulcer	Diseases Of Esophagus, Stomach, And Duodenum	Diseases Of The Digestive System	0.388018
1	0.000604634	603	Hydrocele	Diseases Of Male Genital Organs	Diseases Of The Genitourinary System	0.388018
1	0.000593834	397	Diseases of other endocardial structures	Chronic Rheumatic Heart Disease	Diseases Of The Circulatory System	0.388018
1	0.000589997	588	Disorders resulting from impaired renal function	Nephritis, Nephrotic Syndrome, And Nephrosis	Diseases Of The Genitourinary System	0.388018
1	0.000573022	591	Hydronephrosis	Other Diseases Of Urinary System	Diseases Of The Genitourinary System	0.388018
1	0.000569384	572	Liver abscess and sequelae of chronic liver disease	Other Diseases Of Digestive System	Diseases Of The Digestive System	0.388018
1	0.000569089	235	Neoplasm of uncertain behavior of digestive and respiratory systems	Neoplasms Of Uncertain Behavior	Neoplasms	0.388018
1	0.000556927	507	Pneumonitis due to solids and liquids	Pneumoconioses And Other Lung Diseases Due To External Agents	Diseases Of The Respiratory System	0.388018
1	0.000547948	482	Other bacterial pneumonia	Pneumonia And Influenza	Diseases Of The Respiratory System	0.388018
1	0.000540435	595	Cystitis	Other Diseases Of Urinary System	Diseases Of The Genitourinary System	0.388018
1	0.000531164	396	Diseases of mitral and aortic valves	Chronic Rheumatic Heart Disease	Diseases Of The Circulatory System	0.388018
1	0.000527794	255	Disorders of adrenal glands	Diseases Of Other Endocrine Glands	Endocrine, Nutritional And Metabolic Diseases, And Immunity Disorders	0.388018
1	0.000525291	189	Malignant neoplasm of kidney and other and unspecified urinary organs	Malignant Neoplasm Of Genitourinary Organs	Neoplasms	0.388018
1	0.00052367	155	Malignant neoplasm of liver and intrahepatic bile ducts	Malignant Neoplasm Of Digestive Organs And Peritoneum	Neoplasms	0.388018
1	0.000515805	423	Other diseases of pericardium	Other Forms Of Heart Disease	Diseases Of The Circulatory System	0.388018
1	0.000514879	451	Phlebitis and thrombophlebitis	Diseases Of Veins And Lymphatics, And Other Diseases Of Circulatory System	Diseases Of The Circulatory System	0.388018
1	0.000510779	284	Aplastic anemia and other bone marrow failure syndromes	Diseases Of The Blood And Blood-Forming Organs	Diseases Of The Blood And Blood-Forming Organs	0.388018
1	0.000506047	273	Disorders of plasma protein metabolism	Other Metabolic And Immunity Disorders	Endocrine, Nutritional And Metabolic Diseases, And Immunity Disorders	0.388018
1	0.0004768	442	Other aneurysm	Diseases Of Arteries, Arterioles, And Capillaries	Diseases Of The Circulatory System	0.388018
1	0.000471469	402	Hypertensive heart disease	Hypertensive Disease	Diseases Of The Circulatory System	0.388018
1	0.000467184	154	Malignant neoplasm of rectum, rectosigmoid junction, and anus	Malignant Neoplasm Of Digestive Organs And Peritoneum	Neoplasms	0.388018
1	0.00046099	516	Other alveolar and parietoalveolar pneumonopathy	Other Diseases Of Respiratory System	Diseases Of The Respiratory System	0.388018
1	0.000449903	576	Other disorders of biliary tract	Other Diseases Of Digestive System	Diseases Of The Digestive System	0.388018
1	0.000446679	444	Arterial embolism and thrombosis	Diseases Of Arteries, Arterioles, And Capillaries	Diseases Of The Circulatory System	0.388018
1	0.000426278	337	Disorders of the autonomic nervous system	Hereditary And Degenerative Diseases Of The Central Nervous System	Diseases Of The Nervous System And Sense Organs	0.388018
1	0.000422062	514	Pulmonary congestion and hypostasis	Other Diseases Of Respiratory System	Diseases Of The Respiratory System	0.388018
1	0.000415935	598	Urethral stricture	Other Diseases Of Urinary System	Diseases Of The Genitourinary System	0.388018
1	0.000401781	602	Other disorders of prostate	Diseases Of Male Genital Organs	Diseases Of The Genitourinary System	0.388018
1	0.000367458	532	Duodenal ulcer	Diseases Of Esophagus, Stomach, And Duodenum	Diseases Of The Digestive System	0.388018
1	0.000352703	342	Hemiplegia and hemiparesis	Other Disorders Of The Central Nervous System	Diseases Of The Nervous System And Sense Organs	0.388018
1	0.000345297	150	Malignant neoplasm of esophagus	Malignant Neoplasm Of Digestive Organs And Peritoneum	Neoplasms	0.388018
1	0.00034432	512	Pneumothorax and air leak	Other Diseases Of Respiratory System	Diseases Of The Respiratory System	0.388018
1	0.000337291	157	Malignant neoplasm of pancreas	Malignant Neoplasm Of Digestive Organs And Peritoneum	Neoplasms	0.388018
1	0.000316259	252	Disorders of parathyroid gland	Diseases Of Other Endocrine Glands	Endocrine, Nutritional And Metabolic Diseases, And Immunity Disorders	0.388018
1	0.000298045	236	Neoplasm of uncertain behavior of genitourinary organs	Neoplasms Of Uncertain Behavior	Neoplasms	0.388018
1	0.000293435	233	Carcinoma in situ of breast and genitourinary system	Carcinoma In Situ	Neoplasms	0.388018
1	0.000290305	222	Benign neoplasm of male genital organs	Benign Neoplasms	Neoplasms	0.388018
1	0.000273298	752	Congenital anomalies of genital organs	Congenital Anomalies	Congenital Anomalies	0.388018
1	0.000268541	605	Redundant prepuce and phimosis	Diseases Of Male Genital Organs	Diseases Of The Genitourinary System	0.388018
1	0.000246366	225	Benign neoplasm of brain and other parts of nervous system	Benign Neoplasms	Neoplasms	0.388018
1	0.000245944	568	Other disorders of peritoneum	Other Diseases Of Intestines And Peritoneum	Diseases Of The Digestive System	0.388018
1	0.000241057	594	Calculus of lower urinary tract	Other Diseases Of Urinary System	Diseases Of The Genitourinary System	0.388018
1	0.00022153	567	Peritonitis and retroperitoneal infections	Other Diseases Of Intestines And Peritoneum	Diseases Of The Digestive System	0.388018
1	0.000210684	9	Ill-defined intestinal infections	Intestinal Infectious Diseases	Infectious And Parasitic Diseases	0.388018
1	0.000210431	151	Malignant neoplasm of stomach	Malignant Neoplasm Of Digestive Organs And Peritoneum	Neoplasms	0.388018
1	0.000206505	552	Other hernia of abdominal cavity, with obstruction, but without mention of gangrene	Hernia Of Abdominal Cavity	Diseases Of The Digestive System	0.388018
1	0.000200639	336	Other diseases of spinal cord	Hereditary And Degenerative Diseases Of The Central Nervous System	Diseases Of The Nervous System And Sense Organs	0.388018
1	0.000200211	230	Carcinoma in situ of digestive organs	Carcinoma In Situ	Neoplasms	0.388018
1	0.000200017	501	Asbestosis	Pneumoconioses And Other Lung Diseases Due To External Agents	Diseases Of The Respiratory System	0.388018
1	0.000194486	223	Benign neoplasm of kidney and other urinary organs	Benign Neoplasms	Neoplasms	0.388018
1	0.000188998	556	Ulcerative colitis	Noninfectious Enteritis And Colitis	Diseases Of The Digestive System	0.388018
1	0.000187718	191	Malignant neoplasm of brain	Malignant Neoplasm Of Other And Unspecified Sites	Neoplasms	0.388018
1	0.0001818	212	Benign neoplasm of respiratory and intrathoracic organs	Benign Neoplasms	Neoplasms	0.388018
1	0.000171527	203	Multiple myeloma and immunoproliferative neoplasms	Malignant Neoplasm Of Lymphatic And Hematopoietic Tissue	Neoplasms	0.388018
1	0.00015169	909	Late effects of other and unspecified external causes	Late Effects Of Injuries, Poisonings, Toxic Effects, And Other External Causes	Injury And Poisoning	0.388018
1	0.000146724	494	Bronchiectasis	Chronic Obstructive Pulmonary Disease And Allied Conditions	Diseases Of The Respiratory System	0.388018
1	0.000146541	582	Chronic glomerulonephritis	Nephritis, Nephrotic Syndrome, And Nephrosis	Diseases Of The Genitourinary System	0.388018
1	0.000146262	750	Other congenital anomalies of upper alimentary tract	Congenital Anomalies	Congenital Anomalies	0.388018
1	0.000146183	590	Infections of kidney	Other Diseases Of Urinary System	Diseases Of The Genitourinary System	0.388018
1	0.000145265	751	Other congenital anomalies of digestive system	Congenital Anomalies	Congenital Anomalies	0.388018
1	0.000144879	747	Other congenital anomalies of circulatory system	Congenital Anomalies	Congenital Anomalies	0.388018
1	0.000142353	11	Pulmonary tuberculosis	Tuberculosis	Infectious And Parasitic Diseases	0.388018
1	0.000141805	557	Vascular insufficiency of intestine	Noninfectious Enteritis And Colitis	Diseases Of The Digestive System	0.388018
1	0.000140168	952	Spinal cord injury without evidence of spinal bone injury	Injury To Nerves And Spinal Cord	Injury And Poisoning	0.388018
1	0.000134632	404	Hypertensive heart and chronic kidney disease	Hypertensive Disease	Diseases Of The Circulatory System	0.388018
1	0.00013197	725	Polymyalgia rheumatica	Rheumatism, Excluding The Back	Diseases Of The Musculoskeletal System And Connective Tissue	0.388018
1	0.000127638	746	Other congenital anomalies of heart	Congenital Anomalies	Congenital Anomalies	0.388018
1	0.000127534	581	Nephrotic syndrome	Nephritis, Nephrotic Syndrome, And Nephrosis	Diseases Of The Genitourinary System	0.388018
1	0.000124656	231	Carcinoma in situ of respiratory system	Carcinoma In Situ	Neoplasms	0.388018
1	0.000122777	269	Other nutritional deficiencies	Nutritional Deficiencies	Endocrine, Nutritional And Metabolic Diseases, And Immunity Disorders	0.388018
1	0.000118489	480	Viral pneumonia	Pneumonia And Influenza	Diseases Of The Respiratory System	0.388018
1	0.000111149	394	Diseases of mitral valve	Chronic Rheumatic Heart Disease	Diseases Of The Circulatory System	0.388018
1	0.000105956	579	Intestinal malabsorption	Other Diseases Of Digestive System	Diseases Of The Digestive System	0.388018
1	0.000105413	510	Empyema	Other Diseases Of Respiratory System	Diseases Of The Respiratory System	0.388018
1	0.000101441	31	Diseases due to other mycobacteria	Other Bacterial Diseases	Infectious And Parasitic Diseases	0.388018
1	0.000100201	481	Pneumococcal pneumonia [Streptococcus pneumoniae pneumonia]	Pneumonia And Influenza	Diseases Of The Respiratory System	0.388018
1	9.94561e-05	731	Osteitis deformans and osteopathies associated with other disorders classified elsewhere	Osteopathies, Chondropathies, And Acquired Musculoskeletal Deformities	Diseases Of The Musculoskeletal System And Connective Tissue	0.388018
1	9.94528e-05	349	Other and unspecified disorders of the nervous system	Other Disorders Of The Central Nervous System	Diseases Of The Nervous System And Sense Organs	0.388018
1	9.79068e-05	555	Regional enteritis	Noninfectious Enteritis And Colitis	Diseases Of The Digestive System	0.388018
1	9.28071e-05	170	Malignant neoplasm of bone and articular cartilage	Malignant Neoplasm Of Bone, Connective Tissue, Skin, And Breast	Neoplasms	0.388018
1	8.97512e-05	421	Acute and subacute endocarditis	Other Forms Of Heart Disease	Diseases Of The Circulatory System	0.388018
1	8.46275e-05	742	Other congenital anomalies of nervous system	Congenital Anomalies	Congenital Anomalies	0.388018
1	8.384e-05	446	Polyarteritis nodosa and allied conditions	Diseases Of Arteries, Arterioles, And Capillaries	Diseases Of The Circulatory System	0.388018
1	7.787e-05	405	Secondary hypertension	Hypertensive Disease	Diseases Of The Circulatory System	0.388018
1	7.55527e-05	991	Effects of reduced temperature	Other And Unspecified Effects Of External Causes	Injury And Poisoning	0.388018
1	7.32424e-05	570	Acute and subacute necrosis of liver	Other Diseases Of Digestive System	Diseases Of The Digestive System	0.388018
1	6.98142e-05	334	Spinocerebellar disease	Hereditary And Degenerative Diseases Of The Central Nervous System	Diseases Of The Nervous System And Sense Organs	0.388018
1	6.73254e-05	933	Foreign body in pharynx and larynx	Effects Of Foreign Body Entering Through Orifice	Injury And Poisoning	0.388018
1	6.4862e-05	156	Malignant neoplasm of gallbladder and extrahepatic bile ducts	Malignant Neoplasm Of Digestive Organs And Peritoneum	Neoplasms	0.388018
1	6.44832e-05	797	Senility without mention of psychosis	Ill-Defined And Unknown Causes Of Morbidity And Mortality	Symptoms, Signs, And Ill-Defined Conditions	0.388018
1	6.11073e-05	513	Abscess of lung and mediastinum	Other Diseases Of Respiratory System	Diseases Of The Respiratory System	0.388018
1	5.89139e-05	261	Nutritional marasmus	Nutritional Deficiencies	Endocrine, Nutritional And Metabolic Diseases, And Immunity Disorders	0.388018
1	4.95721e-05	209	Neuroendocrine tumors	Neuroendocrine Tumors	Neoplasms	0.388018
1	4.8683e-05	279	Disorders involving the immune mechanism	Other Metabolic And Immunity Disorders	Endocrine, Nutritional And Metabolic Diseases, And Immunity Disorders	0.388018
1	4.7467e-05	745	Bulbus cordis anomalies and anomalies of cardiac septal closure	Congenital Anomalies	Congenital Anomalies	0.388018
1	4.41612e-05	964	Poisoning by agents primarily affecting blood constituents	Poisoning By Drugs, Medicinal And Biological Substances	Injury And Poisoning	0.388018
1	4.2795e-05	860	Traumatic pneumothorax and hemothorax	Internal Injury Of Thorax, Abdomen, And Pelvis	Injury And Poisoning	0.388018
1	4.0993e-05	587	Renal sclerosis, unspecified	Nephritis, Nephrotic Syndrome, And Nephrosis	Diseases Of The Genitourinary System	0.388018
1	3.90222e-05	234	Carcinoma in situ of other and unspecified sites	Carcinoma In Situ	Neoplasms	0.388018
1	3.79203e-05	485	Bronchopneumonia, organism unspecified	Pneumonia And Influenza	Diseases Of The Respiratory System	0.388018
1	3.68556e-05	420	Acute pericarditis	Other Forms Of Heart Disease	Diseases Of The Circulatory System	0.388018
1	3.42688e-05	283	Acquired hemolytic anemias	Diseases Of The Blood And Blood-Forming Organs	Diseases Of The Blood And Blood-Forming Organs	0.388018
1	3.34047e-05	159	Malignant neoplasm of other and ill-defined sites within the digestive organs and peritoneum	Malignant Neoplasm Of Digestive Organs And Peritoneum	Neoplasms	0.388018
1	3.10411e-05	262	Other severe protein-calorie malnutrition	Nutritional Deficiencies	Endocrine, Nutritional And Metabolic Diseases, And Immunity Disorders	0.388018
1	2.88828e-05	187	Malignant neoplasm of penis and other male genital organs	Malignant Neoplasm Of Genitourinary Organs	Neoplasms	0.388018
1	2.65595e-05	517	Lung involvement in conditions classified elsewhere	Other Diseases Of Respiratory System	Diseases Of The Respiratory System	0.388018
1	2.53935e-05	798	Sudden death, cause unknown	Ill-Defined And Unknown Causes Of Morbidity And Mortality	Symptoms, Signs, And Ill-Defined Conditions	0.388018
1	2.43978e-05	152	Malignant neoplasm of small intestine, including duodenum	Malignant Neoplasm Of Digestive Organs And Peritoneum	Neoplasms	0.388018
1	2.30079e-05	395	Diseases of aortic valve	Chronic Rheumatic Heart Disease	Diseases Of The Circulatory System	0.388018
1	1.94582e-05	985	Toxic effect of other metals	Toxic Effects Of Substances Chiefly Nonmedicinal As To Source	Injury And Poisoning	0.388018
1	1.88907e-05	163	Malignant neoplasm of pleura	Malignant Neoplasm Of Respiratory And Intrathoracic Organs	Neoplasms	0.388018
1	1.74295e-05	748	Congenital anomalies of respiratory system	Congenital Anomalies	Congenital Anomalies	0.388018
1	1.73547e-05	192	Malignant neoplasm of other and unspecified parts of nervous system	Malignant Neoplasm Of Other And Unspecified Sites	Neoplasms	0.388018
1	1.57906e-05	452	Portal vein thrombosis	Diseases Of Veins And Lymphatics, And Other Diseases Of Circulatory System	Diseases Of The Circulatory System	0.388018
1	1.55623e-05	398	Other rheumatic heart disease	Chronic Rheumatic Heart Disease	Diseases Of The Circulatory System	0.388018
1	1.3336e-05	990	Effects of radiation, unspecified	Other And Unspecified Effects Of External Causes	Injury And Poisoning	0.388018
1	1.31684e-05	495	Extrinsic allergic alveolitis	Chronic Obstructive Pulmonary Disease And Allied Conditions	Diseases Of The Respiratory System	0.388018
1	1.27565e-05	866	Injury to kidney	Internal Injury Of Thorax, Abdomen, And Pelvis	Injury And Poisoning	0.388018
1	1.24299e-05	551	Other hernia of abdominal cavity, with gangrene	Hernia Of Abdominal Cavity	Diseases Of The Digestive System	0.388018
1	1.17587e-05	934	Foreign body in trachea, bronchus, and lung	Effects Of Foreign Body Entering Through Orifice	Injury And Poisoning	0.388018
1	1.16923e-05	580	Acute glomerulonephritis	Nephritis, Nephrotic Syndrome, And Nephrosis	Diseases Of The Genitourinary System	0.388018
1	9.87715e-06	904	Injury to blood vessels of lower extremity and unspecified sites	Injury To Blood Vessels	Injury And Poisoning	0.388018
1	9.69131e-06	164	Malignant neoplasm of thymus, heart, and mediastinum	Malignant Neoplasm Of Respiratory And Intrathoracic Organs	Neoplasms	0.388018
1	9.48164e-06	5	Other food poisoning (bacterial)	Intestinal Infectious Diseases	Infectious And Parasitic Diseases	0.388018
1	9.27821e-06	683	Acute lymphadenitis	Infections Of Skin And Subcutaneous Tissue	Diseases Of The Skin And Subcutaneous Tissue	0.388018
1	9.22161e-06	534	Gastrojejunal ulcer	Diseases Of Esophagus, Stomach, And Duodenum	Diseases Of The Digestive System	0.388018
1	7.97769e-06	417	Other diseases of pulmonary circulation	Diseases Of Pulmonary Circulation	Diseases Of The Circulatory System	0.388018
1	7.36268e-06	323	Encephalitis, myelitis, and encephalomyelitis	Inflammatory Diseases Of The Central Nervous System	Diseases Of The Nervous System And Sense Organs	0.388018
1	6.94043e-06	500	Coal workers' pneumoconiosis	Pneumoconioses And Other Lung Diseases Due To External Agents	Diseases Of The Respiratory System	0.388018
1	6.47152e-06	939	Foreign body in genitourinary tract	Effects Of Foreign Body Entering Through Orifice	Injury And Poisoning	0.388018
1	6.17495e-06	777	Perinatal disorders of digestive system	Other Conditions Originating In The Perinatal Period	Certain Conditions Originating In The Perinatal Period	0.388018
1	6.09493e-06	625	Pain and other symptoms associated with female genital organs	Other Disorders Of Female Genital Tract	Diseases Of The Genitourinary System	0.388018
1	5.67533e-06	867	Injury to pelvic organs	Internal Injury Of Thorax, Abdomen, And Pelvis	Injury And Poisoning	0.388018
1	5.60222e-06	972	Poisoning by agents primarily affecting the cardiovascular system	Poisoning By Drugs, Medicinal And Biological Substances	Injury And Poisoning	0.388018
1	5.27086e-06	10	Primary tuberculous infection	Tuberculosis	Infectious And Parasitic Diseases	0.388018
1	5.15315e-06	589	Small kidney of unknown cause	Nephritis, Nephrotic Syndrome, And Nephrosis	Diseases Of The Genitourinary System	0.388018
1	4.68119e-06	65	Arthropod-borne hemorrhagic fever	Arthropod-Borne Viral Diseases	Infectious And Parasitic Diseases	0.388018
1	4.4757e-06	508	Respiratory conditions due to other and unspecified external agents	Pneumoconioses And Other Lung Diseases Due To External Agents	Diseases Of The Respiratory System	0.388018
1	4.18175e-06	165	Malignant neoplasm of other and ill-defined sites within the respiratory system and intrathoracic organs	Malignant Neoplasm Of Respiratory And Intrathoracic Organs	Neoplasms	0.388018
1	3.96959e-06	3	Other salmonella infections	Intestinal Infectious Diseases	Infectious And Parasitic Diseases	0.388018
1	3.62136e-06	900	Injury to blood vessels of head and neck	Injury To Blood Vessels	Injury And Poisoning	0.388018
1	3.47294e-06	483	Pneumonia due to other specified organism	Pneumonia And Influenza	Diseases Of The Respiratory System	0.388018
1	3.27757e-06	506	Respiratory conditions due to chemical fumes and vapors	Pneumoconioses And Other Lung Diseases Due To External Agents	Diseases Of The Respiratory System	0.388018
1	3.18776e-06	258	Polyglandular dysfunction and related disorders	Diseases Of Other Endocrine Glands	Endocrine, Nutritional And Metabolic Diseases, And Immunity Disorders	0.388018
1	2.63012e-06	779	Other and ill-defined conditions originating in the perinatal period	Other Conditions Originating In The Perinatal Period	Certain Conditions Originating In The Perinatal Period	0.388018
1	2.40228e-06	861	Injury to heart and lung	Internal Injury Of Thorax, Abdomen, And Pelvis	Injury And Poisoning	0.388018
1	2.16082e-06	265	Thiamine and niacin deficiency states	Nutritional Deficiencies	Endocrine, Nutritional And Metabolic Diseases, And Immunity Disorders	0.388018
1	2.08694e-06	16	Tuberculosis of genitourinary system	Tuberculosis	Infectious And Parasitic Diseases	0.388018
1	1.1321e-06	127	Other intestinal helminthiases	Helminthiases	Infectious And Parasitic Diseases	0.388018
1	1.10764e-06	158	Malignant neoplasm of retroperitoneum and peritoneum	Malignant Neoplasm Of Digestive Organs And Peritoneum	Neoplasms	0.388018
1	8.9487e-07	865	Injury to spleen	Internal Injury Of Thorax, Abdomen, And Pelvis	Injury And Poisoning	0.388018
1	7.70408e-07	505	Pneumoconiosis, unspecified	Pneumoconioses And Other Lung Diseases Due To External Agents	Diseases Of The Respiratory System	0.388018
1	7.32581e-07	502	Pneumoconiosis due to other silica or silicates	Pneumoconioses And Other Lung Diseases Due To External Agents	Diseases Of The Respiratory System	0.388018
1	6.04536e-07	445	Atheroembolism	Diseases Of Arteries, Arterioles, And Capillaries	Diseases Of The Circulatory System	0.388018
2	0.0103659	784	Symptoms involving head and neck	Symptoms	Symptoms, Signs, And Ill-Defined Conditions	0.362586
2	0.0101186	367	Disorders of refraction and accommodation	Disorders Of The Eye And Adnexa	Diseases Of The Nervous System And Sense Organs	0.362586
2	0.00981923	728	Disorders of muscle, ligament, and fascia	Rheumatism, Excluding The Back	Diseases Of The Musculoskeletal System And Connective Tissue	0.362586
2	0.00979316	729	Other disorders of soft tissues	Rheumatism, Excluding The Back	Diseases Of The Musculoskeletal System And Connective Tissue	0.362586
2	0.00963195	272	Disorders of lipoid metabolism	Other Metabolic And Immunity Disorders	Endocrine, Nutritional And Metabolic Diseases, And Immunity Disorders	0.362586
2	0.0095661	780	General symptoms	Symptoms	Symptoms, Signs, And Ill-Defined Conditions	0.362586
2	0.00937444	719	Other and unspecified disorders of joint	Arthropathies And Related Disorders	Diseases Of The Musculoskeletal System And Connective Tissue	0.362586
2	0.00936801	782	Symptoms involving skin and other integumentary tissue	Symptoms	Symptoms, Signs, And Ill-Defined Conditions	0.362586
2	0.00926298	786	Symptoms involving respiratory system and other chest symptoms	Symptoms	Symptoms, Signs, And Ill-Defined Conditions	0.362586
2	0.00866279	401	Essential hypertension	Hypertensive Disease	Diseases Of The Circulatory System	0.362586
2	0.007794	790	Nonspecific findings on examination of blood	Nonspecific Abnormal Findings	Symptoms, Signs, And Ill-Defined Conditions	0.362586
2	0.00779359	726	Peripheral enthesopathies and allied syndromes	Rheumatism, Excluding The Back	Diseases Of The Musculoskeletal System And Connective Tissue	0.362586
2	0.00749514	724	Other and unspecified disorders of back	Dorsopathies	Diseases Of The Musculoskeletal System And Connective Tissue	0.362586
2	0.00748009	389	Hearing loss	Diseases Of The Ear And Mastoid Process	Diseases Of The Nervous System And Sense Organs	0.362586
2	0.00733559	715	Osteoarthrosis and allied disorders	Arthropathies And Related Disorders	Diseases Of The Musculoskeletal System And Connective Tissue	0.362586
2	0.00708794	311	Depressive disorder, not elsewhere classified	Neurotic Disorders, Personality Disorders, And Other Nonpsychotic Mental Disorders	Mental Disorders	0.362586
2	0.00708236	309	Adjustment reaction	Neurotic Disorders, Personality Disorders, And Other Nonpsychotic Mental Disorders	Mental Disorders	0.362586
2	0.00687746	305	Nondependent abuse of drugs	Neurotic Disorders, Personality Disorders, And Other Nonpsychotic Mental Disorders	Mental Disorders	0.362586
2	0.0067763	530	Diseases of esophagus	Diseases Of Esophagus, Stomach, And Duodenum	Diseases Of The Digestive System	0.362586
2	0.00638973	300	Anxiety, dissociative and somatoform disorders	Neurotic Disorders, Personality Disorders, And Other Nonpsychotic Mental Disorders	Mental Disorders	0.362586
2	0.00609783	723	Other disorders of cervical region	Dorsopathies	Diseases Of The Musculoskeletal System And Connective Tissue	0.362586
2	0.00593859	278	Overweight, obesity and other hyperalimentation	Other Metabolic And Immunity Disorders	Endocrine, Nutritional And Metabolic Diseases, And Immunity Disorders	0.362586
2	0.00578778	465	Acute upper respiratory infections of multiple or unspecified sites	Acute Respiratory Infections	Diseases Of The Respiratory System	0.362586
2	0.00546905	959	Injury, other and unspecified	Certain Traumatic Complications And Unspecified Injuries	Injury And Poisoning	0.362586
2	0.00542204	380	Disorders of external ear	Diseases Of The Ear And Mastoid Process	Diseases Of The Nervous System And Sense Organs	0.362586
2	0.00530285	388	Other disorders of ear	Diseases Of The Ear And Mastoid Process	Diseases Of The Nervous System And Sense Organs	0.362586
2	0.00524313	607	Disorders of penis	Diseases Of Male Genital Organs	Diseases Of The Genitourinary System	0.362586
2	0.00520532	455	Hemorrhoids	Diseases Of Veins And Lymphatics, And Other Diseases Of Circulatory System	Diseases Of The Circulatory System	0.362586
2	0.00509587	268	Vitamin D deficiency	Nutritional Deficiencies	Endocrine, Nutritional And Metabolic Diseases, And Immunity Disorders	0.362586
2	0.0050097	296	Episodic mood disorders	Psychoses	Mental Disorders	0.362586
2	0.00472572	727	Other disorders of synovium, tendon, and bursa	Rheumatism, Excluding The Back	Diseases Of The Musculoskeletal System And Connective Tissue	0.362586
2	0.00470337	722	Intervertebral disc disorders	Dorsopathies	Diseases Of The Musculoskeletal System And Connective Tissue	0.362586
2	0.00455696	477	Allergic rhinitis	Other Diseases Of The Upper Respiratory Tract	Diseases Of The Respiratory System	0.362586
2	0.00440608	796	Other nonspecific abnormal findings	Nonspecific Abnormal Findings	Symptoms, Signs, And Ill-Defined Conditions	0.362586
2	0.00405268	721	Spondylosis and allied disorders	Dorsopathies	Diseases Of The Musculoskeletal System And Connective Tissue	0.362586
2	0.00380758	716	Other and unspecified arthropathies	Arthropathies And Related Disorders	Diseases Of The Musculoskeletal System And Connective Tissue	0.362586
2	0.00374501	338	Pain, not elsewhere classified	Pain	Diseases Of The Nervous System And Sense Organs	0.362586
2	0.00366577	327	Organic sleep disorders	Organic Sleep Disorders	Diseases Of The Nervous System And Sense Organs	0.362586
2	0.00358465	250	Diabetes mellitus	Diseases Of Other Endocrine Glands	Endocrine, Nutritional And Metabolic Diseases, And Immunity Disorders	0.362586
2	0.0034618	466	Acute bronchitis and bronchiolitis	Acute Respiratory Infections	Diseases Of The Respiratory System	0.362586
2	0.00339118	303	Alcohol dependence syndrome	Neurotic Disorders, Personality Disorders, And Other Nonpsychotic Mental Disorders	Mental Disorders	0.362586
2	0.00334957	473	Chronic sinusitis	Other Diseases Of The Upper Respiratory Tract	Diseases Of The Respiratory System	0.362586
2	0.00333047	302	Sexual and gender identity disorders	Neurotic Disorders, Personality Disorders, And Other Nonpsychotic Mental Disorders	Mental Disorders	0.362586
2	0.00328054	490	Bronchitis, not specified as acute or chronic	Chronic Obstructive Pulmonary Disease And Allied Conditions	Diseases Of The Respiratory System	0.362586
2	0.00310858	356	Hereditary and idiopathic peripheral neuropathy	Disorders Of The Peripheral Nervous System	Diseases Of The Nervous System And Sense Organs	0.362586
2	0.00307369	355	Mononeuritis of lower limb	Disorders Of The Peripheral Nervous System	Diseases Of The Nervous System And Sense Organs	0.362586
2	0.00302073	478	Other diseases of upper respiratory tract	Other Diseases Of The Upper Respiratory Tract	Diseases Of The Respiratory System	0.362586
2	0.00300739	354	Mononeuritis of upper limb and mononeuritis multiplex	Disorders Of The Peripheral Nervous System	Diseases Of The Nervous System And Sense Organs	0.362586
2	0.0029336	995	Certain adverse effects not elsewhere classified	Other And Unspecified Effects Of External Causes	Injury And Poisoning	0.362586
2	0.00290772	736	Other acquired deformities of limbs	Osteopathies, Chondropathies, And Acquired Musculoskeletal Deformities	Diseases Of The Musculoskeletal System And Connective Tissue	0.362586
2	0.00285763	461	Acute sinusitis	Acute Respiratory Infections	Diseases Of The Respiratory System	0.362586
2	0.00267146	462	Acute pharyngitis	Acute Respiratory Infections	Diseases Of The Respiratory System	0.362586
2	0.00248621	924	Contusion of lower limb and of other and unspecified sites	Contusion With Intact Skin Surface	Injury And Poisoning	0.362586
2	0.00246701	304	Drug dependence	Neurotic Disorders, Personality Disorders, And Other Nonpsychotic Mental Disorders	Mental Disorders	0.362586
2	0.00207478	274	Gout	Other Metabolic And Immunity Disorders	Endocrine, Nutritional And Metabolic Diseases, And Immunity Disorders	0.362586
2	0.00186886	472	Chronic pharyngitis and nasopharyngitis	Other Diseases Of The Upper Respiratory Tract	Diseases Of The Respiratory System	0.362586
2	0.00184419	307	Special symptoms or syndromes, not elsewhere classified	Neurotic Disorders, Personality Disorders, And Other Nonpsychotic Mental Disorders	Mental Disorders	0.362586
2	0.00182063	293	Transient mental disorders due to conditions classified elsewhere	Psychoses	Mental Disorders	0.362586
2	0.00178271	717	Internal derangement of knee	Arthropathies And Related Disorders	Diseases Of The Musculoskeletal System And Connective Tissue	0.362586
2	0.00173158	840	Sprains and strains of shoulder and upper arm	Sprains And Strains Of Joints And Adjacent Muscles	Injury And Poisoning	0.362586
2	0.00159309	382	Suppurative and unspecified otitis media	Diseases Of The Ear And Mastoid Process	Diseases Of The Nervous System And Sense Organs	0.362586
2	0.0015622	718	Other derangement of joint	Arthropathies And Related Disorders	Diseases Of The Musculoskeletal System And Connective Tissue	0.362586
2	0.00154649	847	Sprains and strains of other and unspecified parts of back	Sprains And Strains Of Joints And Adjacent Muscles	Injury And Poisoning	0.362586
2	0.00151705	734	Flat foot	Osteopathies, Chondropathies, And Acquired Musculoskeletal Deformities	Diseases Of The Musculoskeletal System And Connective Tissue	0.362586
2	0.00149861	214	Lipoma	Benign Neoplasms	Neoplasms	0.362586
2	0.00146201	493	Asthma	Chronic Obstructive Pulmonary Disease And Allied Conditions	Diseases Of The Respiratory System	0.362586
2	0.0014397	333	Other extrapyramidal disease and abnormal movement disorders	Hereditary And Degenerative Diseases Of The Central Nervous System	Diseases Of The Nervous System And Sense Organs	0.362586
2	0.00136772	70	Viral hepatitis	Other Diseases Due To Viruses And Chlamydiae	Infectious And Parasitic Diseases	0.362586
2	0.00130023	845	Sprains and strains of ankle and foot	Sprains And Strains Of Joints And Adjacent Muscles	Injury And Poisoning	0.362586
2	0.0012471	346	Migraine	Other Disorders Of The Central Nervous System	Diseases Of The Nervous System And Sense Organs	0.362586
2	0.00105724	848	Other and ill-defined sprains and strains	Sprains And Strains Of Joints And Adjacent Muscles	Injury And Poisoning	0.362586
2	0.0010432	381	Nonsuppurative otitis media and Eustachian tube disorders	Diseases Of The Ear And Mastoid Process	Diseases Of The Nervous System And Sense Organs	0.362586
2	0.00103651	842	Sprains and strains of wrist and hand	Sprains And Strains Of Joints And Adjacent Muscles	Injury And Poisoning	0.362586
2	0.00101821	844	Sprains and strains of knee and leg	Sprains And Strains Of Joints And Adjacent Muscles	Injury And Poisoning	0.362586
2	0.00101064	470	Deviated nasal septum	Other Diseases Of The Upper Respiratory Tract	Diseases Of The Respiratory System	0.362586
2	0.000979195	54	Herpes simplex	Viral Diseases Generally Accompanied By Exanthem	Infectious And Parasitic Diseases	0.362586
2	0.000959217	301	Personality disorders	Neurotic Disorders, Personality Disorders, And Other Nonpsychotic Mental Disorders	Mental Disorders	0.362586
2	0.000910011	923	Contusion of upper limb	Contusion With Intact Skin Surface	Injury And Poisoning	0.362586
2	0.000903471	854	Intracranial injury of other and unspecified nature	Intracranial Injury, Excluding Those With Skull Fracture	Injury And Poisoning	0.362586
2	0.000872056	310	Specific nonpsychotic mental disorders due to brain damage	Neurotic Disorders, Personality Disorders, And Other Nonpsychotic Mental Disorders	Mental Disorders	0.362586
2	0.000841951	386	Vertiginous syndromes and other disorders of vestibular system	Diseases Of The Ear And Mastoid Process	Diseases Of The Nervous System And Sense Organs	0.362586
2	0.000820131	292	Drug-induced mental disorders	Psychoses	Mental Disorders	0.362586
2	0.000741512	836	Dislocation of knee	Dislocation	Injury And Poisoning	0.362586
2	0.000724183	460	Acute nasopharyngitis [common cold]	Acute Respiratory Infections	Diseases Of The Respiratory System	0.362586
2	0.000720468	922	Contusion of trunk	Contusion With Intact Skin Surface	Injury And Poisoning	0.362586
2	0.000706662	353	Nerve root and plexus disorders	Disorders Of The Peripheral Nervous System	Diseases Of The Nervous System And Sense Organs	0.362586
2	0.000641895	795	Other and nonspecific abnormal cytological, histological, immunological and DNA test findings	Nonspecific Abnormal Findings	Symptoms, Signs, And Ill-Defined Conditions	0.362586
2	0.000617954	295	Schizophrenic disorders	Psychoses	Mental Disorders	0.362586
2	0.000616789	737	Curvature of spine	Osteopathies, Chondropathies, And Acquired Musculoskeletal Deformities	Diseases Of The Musculoskeletal System And Connective Tissue	0.362586
2	0.000592338	79	Viral and chlamydial infection in conditions classified elsewhere and of unspecified site	Other Diseases Due To Viruses And Chlamydiae	Infectious And Parasitic Diseases	0.362586
2	0.000571447	850	Concussion	Intracranial Injury, Excluding Those With Skull Fracture	Injury And Poisoning	0.362586
2	0.000562105	708	Urticaria	Other Diseases Of Skin And Subcutaneous Tissue	Diseases Of The Skin And Subcutaneous Tissue	0.362586
2	0.000549776	291	Alcohol-induced mental disorders	Psychoses	Mental Disorders	0.362586
2	0.000542243	487	Influenza	Pneumonia And Influenza	Diseases Of The Respiratory System	0.362586
2	0.000524194	754	Certain congenital musculoskeletal deformities	Congenital Anomalies	Congenital Anomalies	0.362586
2	0.000501619	907	Late effects of injuries to the nervous system	Late Effects Of Injuries, Poisonings, Toxic Effects, And Other External Causes	Injury And Poisoning	0.362586
2	0.000489044	738	Other acquired deformity	Osteopathies, Chondropathies, And Acquired Musculoskeletal Deformities	Diseases Of The Musculoskeletal System And Connective Tissue	0.362586
2	0.00047466	111	Dermatomycosis, other and unspecified	Mycoses	Infectious And Parasitic Diseases	0.362586
2	0.000411834	314	Hyperkinetic syndrome of childhood	Neurotic Disorders, Personality Disorders, And Other Nonpsychotic Mental Disorders	Mental Disorders	0.362586
2	0.000407287	277	Other and unspecified disorders of metabolism	Other Metabolic And Immunity Disorders	Endocrine, Nutritional And Metabolic Diseases, And Immunity Disorders	0.362586
2	0.000401265	308	Acute reaction to stress	Neurotic Disorders, Personality Disorders, And Other Nonpsychotic Mental Disorders	Mental Disorders	0.362586
2	0.000399476	312	Disturbance of conduct, not elsewhere classified	Neurotic Disorders, Personality Disorders, And Other Nonpsychotic Mental Disorders	Mental Disorders	0.362586
2	0.0003887	99	Other venereal diseases	Syphilis And Other Venereal Diseases	Infectious And Parasitic Diseases	0.362586
2	0.000384149	756	Other congenital musculoskeletal anomalies	Congenital Anomalies	Congenital Anomalies	0.362586
2	0.000383495	714	Rheumatoid arthritis and other inflammatory polyarthropathies	Arthropathies And Related Disorders	Diseases Of The Musculoskeletal System And Connective Tissue	0.362586
2	0.00037921	739	Nonallopathic lesions, not elsewhere classified	Osteopathies, Chondropathies, And Acquired Musculoskeletal Deformities	Diseases Of The Musculoskeletal System And Connective Tissue	0.362586
2	0.000363198	905	Late effects of musculoskeletal and connective tissue injuries	Late Effects Of Injuries, Poisonings, Toxic Effects, And Other External Causes	Injury And Poisoning	0.362586
2	0.000341381	463	Acute tonsillitis	Acute Respiratory Infections	Diseases Of The Respiratory System	0.362586
2	0.000326867	339	Other headache syndromes	Other Headache Syndromes	Diseases Of The Nervous System And Sense Organs	0.362586
2	0.000284107	270	Disorders of amino-acid transport and metabolism	Other Metabolic And Immunity Disorders	Endocrine, Nutritional And Metabolic Diseases, And Immunity Disorders	0.362586
2	0.000279208	384	Other disorders of tympanic membrane	Diseases Of The Ear And Mastoid Process	Diseases Of The Nervous System And Sense Organs	0.362586
2	0.000278891	720	Ankylosing spondylitis and other inflammatory spondylopathies	Dorsopathies	Diseases Of The Musculoskeletal System And Connective Tissue	0.362586
2	0.000278105	831	Dislocation of shoulder	Dislocation	Injury And Poisoning	0.362586
2	0.000272188	597	Urethritis, not sexually transmitted, and urethral syndrome	Other Diseases Of Urinary System	Diseases Of The Genitourinary System	0.362586
2	0.000267972	474	Chronic disease of tonsils and adenoids	Other Diseases Of The Upper Respiratory Tract	Diseases Of The Respiratory System	0.362586
2	0.000233453	471	Nasal polyps	Other Diseases Of The Upper Respiratory Tract	Diseases Of The Respiratory System	0.362586
2	0.000232795	920	Contusion of face, scalp, and neck except eye(s)	Contusion With Intact Skin Surface	Injury And Poisoning	0.362586
2	0.000232313	271	Disorders of carbohydrate transport and metabolism	Other Metabolic And Immunity Disorders	Endocrine, Nutritional And Metabolic Diseases, And Immunity Disorders	0.362586
2	0.000229977	989	Toxic effect of other substances, chiefly nonmedicinal as to source	Toxic Effects Of Substances Chiefly Nonmedicinal As To Source	Injury And Poisoning	0.362586
2	0.000229924	316	Psychic factors associated with diseases classified elsewhere	Neurotic Disorders, Personality Disorders, And Other Nonpsychotic Mental Disorders	Mental Disorders	0.362586
2	0.000191443	297	Delusional disorders	Psychoses	Mental Disorders	0.362586
2	0.0001843	846	Sprains and strains of sacroiliac region	Sprains And Strains Of Joints And Adjacent Muscles	Injury And Poisoning	0.362586
2	0.000184005	908	Late effects of other and unspecified injuries	Late Effects Of Injuries, Poisonings, Toxic Effects, And Other External Causes	Injury And Poisoning	0.362586
2	0.000178823	955	Injury to peripheral nerve(s) of shoulder girdle and upper limb	Injury To Nerves And Spinal Cord	Injury And Poisoning	0.362586
2	0.000161082	42	Human immunodeficiency virus [HIV] disease	Human Immunodeficiency Virus (Hiv) Infection	Infectious And Parasitic Diseases	0.362586
2	0.000157551	912	Superficial injury of shoulder and upper arm	Superficial Injury	Injury And Poisoning	0.362586
2	0.000147429	712	Crystal arthropathies	Arthropathies And Related Disorders	Diseases Of The Musculoskeletal System And Connective Tissue	0.362586
2	0.000147314	464	Acute laryngitis and tracheitis	Acute Respiratory Infections	Diseases Of The Respiratory System	0.362586
2	0.000137798	385	Other disorders of middle ear and mastoid	Diseases Of The Ear And Mastoid Process	Diseases Of The Nervous System And Sense Organs	0.362586
2	0.000137535	843	Sprains and strains of hip and thigh	Sprains And Strains Of Joints And Adjacent Muscles	Injury And Poisoning	0.362586
2	0.00013252	476	Chronic laryngitis and laryngotracheitis	Other Diseases Of The Upper Respiratory Tract	Diseases Of The Respiratory System	0.362586
2	0.00012929	841	Sprains and strains of elbow and forearm	Sprains And Strains Of Joints And Adjacent Muscles	Injury And Poisoning	0.362586
2	0.000127126	282	Hereditary hemolytic anemias	Diseases Of The Blood And Blood-Forming Organs	Diseases Of The Blood And Blood-Forming Organs	0.362586
2	0.00011091	313	Disturbance of emotions specific to childhood and adolescence	Neurotic Disorders, Personality Disorders, And Other Nonpsychotic Mental Disorders	Mental Disorders	0.362586
2	0.00011078	34	Streptococcal sore throat and scarlet fever	Other Bacterial Diseases	Infectious And Parasitic Diseases	0.362586
2	0.000103333	383	Mastoiditis and related conditions	Diseases Of The Ear And Mastoid Process	Diseases Of The Nervous System And Sense Organs	0.362586
2	9.7712e-05	359	Muscular dystrophies and other myopathies	Disorders Of The Peripheral Nervous System	Diseases Of The Nervous System And Sense Organs	0.362586
2	8.77152e-05	931	Foreign body in ear	Effects Of Foreign Body Entering Through Orifice	Injury And Poisoning	0.362586
2	8.7066e-05	755	Other congenital anomalies of limbs	Congenital Anomalies	Congenital Anomalies	0.362586
2	7.8067e-05	839	Other, multiple, and ill-defined dislocations	Dislocation	Injury And Poisoning	0.362586
2	7.6308e-05	213	Benign neoplasm of bone and articular cartilage	Benign Neoplasms	Neoplasms	0.362586
2	7.3832e-05	732	Osteochondropathies	Osteopathies, Chondropathies, And Acquired Musculoskeletal Deformities	Diseases Of The Musculoskeletal System And Connective Tissue	0.362586
2	7.09941e-05	306	Physiological malfunction arising from mental factors	Neurotic Disorders, Personality Disorders, And Other Nonpsychotic Mental Disorders	Mental Disorders	0.362586
2	6.64358e-05	335	Anterior horn cell disease	Hereditary And Degenerative Diseases Of The Central Nervous System	Diseases Of The Nervous System And Sense Organs	0.362586
2	5.93298e-05	956	Injury to peripheral nerve(s) of pelvic girdle and lower limb	Injury To Nerves And Spinal Cord	Injury And Poisoning	0.362586
2	5.93171e-05	606	Infertility, male	Diseases Of Male Genital Organs	Diseases Of The Genitourinary System	0.362586
2	5.88305e-05	88	Other arthropod-borne diseases	Rickettsioses And Other Arthropod-Borne Diseases	Infectious And Parasitic Diseases	0.362586
2	4.82536e-05	135	Sarcoidosis	Other Infectious And Parasitic Diseases	Infectious And Parasitic Diseases	0.362586
2	4.27447e-05	953	Injury to nerve roots and spinal plexus	Injury To Nerves And Spinal Cord	Injury And Poisoning	0.362586
2	4.18122e-05	822	Fracture of patella	Fractures	Injury And Poisoning	0.362586
2	3.96168e-05	488	Influenza due to certain identified influenza viruses	Pneumonia And Influenza	Diseases Of The Respiratory System	0.362586
2	3.5177e-05	186	Malignant neoplasm of testis	Malignant Neoplasm Of Genitourinary Organs	Neoplasms	0.362586
2	3.4987e-05	315	Specific delays in development	Neurotic Disorders, Personality Disorders, And Other Nonpsychotic Mental Disorders	Mental Disorders	0.362586
2	3.2139e-05	98	Gonococcal infections	Syphilis And Other Venereal Diseases	Infectious And Parasitic Diseases	0.362586
2	3.13359e-05	992	Effects of heat and light	Other And Unspecified Effects Of External Causes	Injury And Poisoning	0.362586
2	2.83663e-05	131	Trichomoniasis	Other Infectious And Parasitic Diseases	Infectious And Parasitic Diseases	0.362586
2	2.24732e-05	475	Peritonsillar abscess	Other Diseases Of The Upper Respiratory Tract	Diseases Of The Respiratory System	0.362586
2	2.12965e-05	872	Open wound of ear	Open Wounds	Injury And Poisoning	0.362586
2	1.9133e-05	347	Cataplexy and narcolepsy	Other Disorders Of The Central Nervous System	Diseases Of The Nervous System And Sense Organs	0.362586
2	1.8364e-05	17	Tuberculosis of other organs	Tuberculosis	Infectious And Parasitic Diseases	0.362586
2	1.7003e-05	957	Injury to other and unspecified nerves	Injury To Nerves And Spinal Cord	Injury And Poisoning	0.362586
2	1.40671e-05	387	Otosclerosis	Diseases Of The Ear And Mastoid Process	Diseases Of The Nervous System And Sense Organs	0.362586
2	9.77073e-06	114	Coccidioidomycosis	Mycoses	Infectious And Parasitic Diseases	0.362586
2	7.33004e-06	58	Other human herpesvirus	Viral Diseases Generally Accompanied By Exanthem	Infectious And Parasitic Diseases	0.362586
2	6.29623e-06	994	Effects of other external causes	Other And Unspecified Effects Of External Causes	Injury And Poisoning	0.362586
2	4.6782e-06	7	Other protozoal intestinal diseases	Intestinal Infectious Diseases	Infectious And Parasitic Diseases	0.362586
2	3.20597e-06	851	Cerebral laceration and contusion	Intracranial Injury, Excluding Those With Skull Fracture	Injury And Poisoning	0.362586
2	2.01896e-06	75	Infectious mononucleosis	Other Diseases Due To Viruses And Chlamydiae	Infectious And Parasitic Diseases	0.362586
2	1.31181e-06	264	Vitamin A deficiency	Nutritional Deficiencies	Endocrine, Nutritional And Metabolic Diseases, And Immunity Disorders	0.362586
2	1.2959e-06	61	Dengue	Arthropod-Borne Viral Diseases	Infectious And Parasitic Diseases	0.362586
2	1.20076e-06	37	Tetanus	Other Bacterial Diseases	Infectious And Parasitic Diseases	0.362586
2	1.16947e-06	84	Malaria	Rickettsioses And Other Arthropod-Borne Diseases	Infectious And Parasitic Diseases	0.362586
2	1.05421e-06	299	Pervasive developmental disorders	Psychoses	Mental Disorders	0.362586
2	1.04222e-06	869	Internal injury to unspecified or ill-defined organs	Internal Injury Of Thorax, Abdomen, And Pelvis	Injury And Poisoning	0.362586
2	1.03195e-06	267	Ascorbic acid deficiency	Nutritional Deficiencies	Endocrine, Nutritional And Metabolic Diseases, And Immunity Disorders	0.362586
2	9.88798e-07	926	Crushing injury of trunk	Crushing Injury	Injury And Poisoning	0.362586
2	9.32382e-07	33	Whooping cough	Other Bacterial Diseases	Infectious And Parasitic Diseases	0.362586
2	6.60953e-07	390	Rheumatic fever without mention of heart involvement	Acute Rheumatic Fever	Diseases Of The Circulatory System	0.362586
2	5.6917e-07	980	Toxic effect of alcohol	Toxic Effects Of Substances Chiefly Nonmedicinal As To Source	Injury And Poisoning	0.362586
2	5.32811e-07	987	Toxic effect of other gases, fumes, or vapors	Toxic Effects Of Substances Chiefly Nonmedicinal As To Source	Injury And Poisoning	0.362586
2	4.48422e-07	622	Noninflammatory disorders of cervix	Other Disorders Of Female Genital Tract	Diseases Of The Genitourinary System	0.362586
2	4.38419e-07	134	Other infestation	Other Infectious And Parasitic Diseases	Infectious And Parasitic Diseases	0.362586
2	3.94367e-07	741	Spina bifida	Congenital Anomalies	Congenital Anomalies	0.362586
2	3.90577e-07	100	Leptospirosis	Other Spirochetal Diseases	Infectious And Parasitic Diseases	0.362586
2	3.60219e-07	138	Late effects of acute poliomyelitis	Late Effects Of Infectious And Parasitic Diseases	Infectious And Parasitic Diseases	0.362586
2	3.23283e-07	82	Tick-borne rickettsioses	Rickettsioses And Other Arthropod-Borne Diseases	Infectious And Parasitic Diseases	0.362586
2	2.5317e-07	993	Effects of air pressure	Other And Unspecified Effects Of External Causes	Injury And Poisoning	0.362586
2	1.3178e-07	45	Acute poliomyelitis	Poliomyelitis And Other Non-Arthropod-Borne Viral Diseases And Prion Diseases Of Central Nervous System	Infectious And Parasitic Diseases	0.362586
2	0	887	Traumatic amputation of arm and hand (complete) (partial)	Open Wounds	Injury And Poisoning	0.362586
2	0	765	Disorders relating to short gestation and low birthweight	Other Conditions Originating In The Perinatal Period	Certain Conditions Originating In The Perinatal Period	0.362586
3	0.00801634	110	Dermatophytosis	Mycoses	Infectious And Parasitic Diseases	0.131456
3	0.0076492	366	Cataract	Disorders Of The Eye And Adnexa	Diseases Of The Nervous System And Sense Organs	0.131456
3	0.00759247	709	Other disorders of skin and subcutaneous tissue	Other Diseases Of Skin And Subcutaneous Tissue	Diseases Of The Skin And Subcutaneous Tissue	0.131456
3	0.00714047	692	Contact dermatitis and other eczema	Other Inflammatory Conditions Of Skin And Subcutaneous Tissue	Diseases Of The Skin And Subcutaneous Tissue	0.131456
3	0.00684451	702	Other dermatoses	Other Diseases Of Skin And Subcutaneous Tissue	Diseases Of The Skin And Subcutaneous Tissue	0.131456
3	0.00621379	362	Other retinal disorders	Disorders Of The Eye And Adnexa	Diseases Of The Nervous System And Sense Organs	0.131456
3	0.00548585	706	Diseases of sebaceous glands	Other Diseases Of Skin And Subcutaneous Tissue	Diseases Of The Skin And Subcutaneous Tissue	0.131456
3	0.00486687	375	Disorders of lacrimal system	Disorders Of The Eye And Adnexa	Diseases Of The Nervous System And Sense Organs	0.131456
3	0.00470228	173	Other and unspecified malignant neoplasm of skin	Malignant Neoplasm Of Bone, Connective Tissue, Skin, And Breast	Neoplasms	0.131456
3	0.00453073	379	Other disorders of eye	Disorders Of The Eye And Adnexa	Diseases Of The Nervous System And Sense Organs	0.131456
3	0.00427695	238	Neoplasm of uncertain behavior of other and unspecified sites and tissues	Neoplasms Of Uncertain Behavior	Neoplasms	0.131456
3	0.00426212	703	Diseases of nail	Other Diseases Of Skin And Subcutaneous Tissue	Diseases Of The Skin And Subcutaneous Tissue	0.131456
3	0.00395362	701	Other hypertrophic and atrophic conditions of skin	Other Diseases Of Skin And Subcutaneous Tissue	Diseases Of The Skin And Subcutaneous Tissue	0.131456
3	0.00393796	368	Visual disturbances	Disorders Of The Eye And Adnexa	Diseases Of The Nervous System And Sense Organs	0.131456
3	0.00370751	216	Benign neoplasm of skin	Benign Neoplasms	Neoplasms	0.131456
3	0.00365195	372	Disorders of conjunctiva	Disorders Of The Eye And Adnexa	Diseases Of The Nervous System And Sense Organs	0.131456
3	0.00327126	373	Inflammation of eyelids	Disorders Of The Eye And Adnexa	Diseases Of The Nervous System And Sense Organs	0.131456
3	0.00319435	365	Glaucoma	Disorders Of The Eye And Adnexa	Diseases Of The Nervous System And Sense Organs	0.131456
3	0.00316981	735	Acquired deformities of toe	Osteopathies, Chondropathies, And Acquired Musculoskeletal Deformities	Diseases Of The Musculoskeletal System And Connective Tissue	0.131456
3	0.00243364	374	Other disorders of eyelids	Disorders Of The Eye And Adnexa	Diseases Of The Nervous System And Sense Organs	0.131456
3	0.00242116	698	Pruritus and related conditions	Other Inflammatory Conditions Of Skin And Subcutaneous Tissue	Diseases Of The Skin And Subcutaneous Tissue	0.131456
3	0.00242003	357	Inflammatory and toxic neuropathy	Disorders Of The Peripheral Nervous System	Diseases Of The Nervous System And Sense Organs	0.131456
3	0.00239102	369	Blindness and low vision	Disorders Of The Eye And Adnexa	Diseases Of The Nervous System And Sense Organs	0.131456
3	0.00233594	700	Corns and callosities	Other Diseases Of Skin And Subcutaneous Tissue	Diseases Of The Skin And Subcutaneous Tissue	0.131456
3	0.00208822	78	Other diseases due to viruses and Chlamydiae	Other Diseases Due To Viruses And Chlamydiae	Infectious And Parasitic Diseases	0.131456
3	0.00175336	704	Diseases of hair and hair follicles	Other Diseases Of Skin And Subcutaneous Tissue	Diseases Of The Skin And Subcutaneous Tissue	0.131456
3	0.0017224	690	Erythematosquamous dermatosis	Other Inflammatory Conditions Of Skin And Subcutaneous Tissue	Diseases Of The Skin And Subcutaneous Tissue	0.131456
3	0.00149221	695	Erythematous conditions	Other Inflammatory Conditions Of Skin And Subcutaneous Tissue	Diseases Of The Skin And Subcutaneous Tissue	0.131456
3	0.00118932	371	Corneal opacity and other disorders of cornea	Disorders Of The Eye And Adnexa	Diseases Of The Nervous System And Sense Organs	0.131456
3	0.000993548	377	Disorders of optic nerve and visual pathways	Disorders Of The Eye And Adnexa	Diseases Of The Nervous System And Sense Organs	0.131456
3	0.000988343	370	Keratitis	Disorders Of The Eye And Adnexa	Diseases Of The Nervous System And Sense Organs	0.131456
3	0.000941281	448	Disease of capillaries	Diseases Of Arteries, Arterioles, And Capillaries	Diseases Of The Circulatory System	0.131456
3	0.000785407	378	Strabismus and other disorders of binocular eye movements	Disorders Of The Eye And Adnexa	Diseases Of The Nervous System And Sense Organs	0.131456
3	0.000741359	363	Chorioretinal inflammations, scars, and other disorders of choroid	Disorders Of The Eye And Adnexa	Diseases Of The Nervous System And Sense Organs	0.131456
3	0.000723108	918	Superficial injury of eye and adnexa	Superficial Injury	Injury And Poisoning	0.131456
3	0.000714159	224	Benign neoplasm of eye	Benign Neoplasms	Neoplasms	0.131456
3	0.00069595	364	Disorders of iris and ciliary body	Disorders Of The Eye And Adnexa	Diseases Of The Nervous System And Sense Organs	0.131456
3	0.000650979	228	Hemangioma and lymphangioma, any site	Benign Neoplasms	Neoplasms	0.131456
3	0.000644905	172	Malignant melanoma of skin	Malignant Neoplasm Of Bone, Connective Tissue, Skin, And Breast	Neoplasms	0.131456
3	0.000639987	232	Carcinoma in situ of skin	Carcinoma In Situ	Neoplasms	0.131456
3	0.000621109	361	Retinal detachments and defects	Disorders Of The Eye And Adnexa	Diseases Of The Nervous System And Sense Organs	0.131456
3	0.000610515	696	Psoriasis and similar disorders	Other Inflammatory Conditions Of Skin And Subcutaneous Tissue	Diseases Of The Skin And Subcutaneous Tissue	0.131456
3	0.000560924	691	Atopic dermatitis and related conditions	Other Inflammatory Conditions Of Skin And Subcutaneous Tissue	Diseases Of The Skin And Subcutaneous Tissue	0.131456
3	0.000422047	757	Congenital anomalies of the integument	Congenital Anomalies	Congenital Anomalies	0.131456
3	0.000416874	705	Disorders of sweat glands	Other Diseases Of Skin And Subcutaneous Tissue	Diseases Of The Skin And Subcutaneous Tissue	0.131456
3	0.000410335	930	Foreign body on external eye	Effects Of Foreign Body Entering Through Orifice	Injury And Poisoning	0.131456
3	0.000386219	215	Other benign neoplasm of connective and other soft tissue	Benign Neoplasms	Neoplasms	0.131456
3	0.000266563	117	Other mycoses	Mycoses	Infectious And Parasitic Diseases	0.131456
3	0.000256969	351	Facial nerve disorders	Disorders Of The Peripheral Nervous System	Diseases Of The Nervous System And Sense Organs	0.131456
3	0.00025221	133	Acariasis	Other Infectious And Parasitic Diseases	Infectious And Parasitic Diseases	0.131456
3	0.000203742	360	Disorders of the globe	Disorders Of The Eye And Adnexa	Diseases Of The Nervous System And Sense Organs	0.131456
3	0.000184516	376	Disorders of the orbit	Disorders Of The Eye And Adnexa	Diseases Of The Nervous System And Sense Organs	0.131456
3	0.000181878	229	Benign neoplasm of other and unspecified sites	Benign Neoplasms	Neoplasms	0.131456
3	0.000176861	871	Open wound of eyeball	Open Wounds	Injury And Poisoning	0.131456
3	0.000151577	921	Contusion of eye and adnexa	Contusion With Intact Skin Surface	Injury And Poisoning	0.131456
3	0.000144997	710	Diffuse diseases of connective tissue	Arthropathies And Related Disorders	Diseases Of The Musculoskeletal System And Connective Tissue	0.131456
3	0.000129199	693	Dermatitis due to substances taken internally	Other Inflammatory Conditions Of Skin And Subcutaneous Tissue	Diseases Of The Skin And Subcutaneous Tissue	0.131456
3	0.000124929	743	Congenital anomalies of eye	Congenital Anomalies	Congenital Anomalies	0.131456
3	0.000112169	684	Impetigo	Infections Of Skin And Subcutaneous Tissue	Diseases Of The Skin And Subcutaneous Tissue	0.131456
3	0.000110805	102	Yaws	Other Spirochetal Diseases	Infectious And Parasitic Diseases	0.131456
3	9.28745e-05	77	Other diseases of conjunctiva due to viruses and Chlamydiae	Other Diseases Due To Viruses And Chlamydiae	Infectious And Parasitic Diseases	0.131456
3	8.13472e-05	697	Lichen	Other Inflammatory Conditions Of Skin And Subcutaneous Tissue	Diseases Of The Skin And Subcutaneous Tissue	0.131456
3	4.86916e-05	694	Bullous dermatoses	Other Inflammatory Conditions Of Skin And Subcutaneous Tissue	Diseases Of The Skin And Subcutaneous Tissue	0.131456
3	4.61784e-05	190	Malignant neoplasm of eye	Malignant Neoplasm Of Other And Unspecified Sites	Neoplasms	0.131456
3	4.41375e-05	140	Malignant neoplasm of lip	Malignant Neoplasm Of Lip, Oral Cavity, And Pharynx	Neoplasms	0.131456
3	3.81115e-05	115	Histoplasmosis	Mycoses	Infectious And Parasitic Diseases	0.131456
3	2.99209e-05	870	Open wound of ocular adnexa	Open Wounds	Injury And Poisoning	0.131456
3	2.90794e-05	759	Other and unspecified congenital anomalies	Congenital Anomalies	Congenital Anomalies	0.131456
3	1.84472e-05	352	Disorders of other cranial nerves	Disorders Of The Peripheral Nervous System	Diseases Of The Nervous System And Sense Organs	0.131456
3	1.57592e-05	39	Actinomycotic infections	Other Bacterial Diseases	Infectious And Parasitic Diseases	0.131456
3	1.08568e-05	744	Congenital anomalies of ear, face, and neck	Congenital Anomalies	Congenital Anomalies	0.131456
3	1.06378e-05	132	Pediculosis and phthirus infestation	Other Infectious And Parasitic Diseases	Infectious And Parasitic Diseases	0.131456
3	8.26662e-06	620	Noninflammatory disorders of ovary, fallopian tube, and broad ligament	Other Disorders Of Female Genital Tract	Diseases Of The Genitourinary System	0.131456
3	7.00372e-06	940	Burn confined to eye and adnexa	Burns	Injury And Poisoning	0.131456
3	4.31192e-06	484	Pneumonia in infectious diseases classified elsewhere	Pneumonia And Influenza	Diseases Of The Respiratory System	0.131456
3	3.66624e-06	950	Injury to optic nerve and pathways	Injury To Nerves And Spinal Cord	Injury And Poisoning	0.131456
3	2.71344e-06	951	Injury to other cranial nerve(s)	Injury To Nerves And Spinal Cord	Injury And Poisoning	0.131456
3	1.83468e-06	57	Other viral exanthemata	Viral Diseases Generally Accompanied By Exanthem	Infectious And Parasitic Diseases	0.131456
3	1.67585e-06	130	Toxoplasmosis	Other Infectious And Parasitic Diseases	Infectious And Parasitic Diseases	0.131456
3	1.139e-06	123	Other cestode infection	Helminthiases	Infectious And Parasitic Diseases	0.131456
3	7.497e-07	629	Other disorders of female genital organs	Other Disorders Of Female Genital Tract	Diseases Of The Genitourinary System	0.131456
3	0	321	Meningitis due to other organisms	Inflammatory Diseases Of The Central Nervous System	Diseases Of The Nervous System And Sense Organs	0.131456
3	0	125	Filarial infection and dracontiasis	Helminthiases	Infectious And Parasitic Diseases	0.131456
4	0.010498	682	Other cellulitis and abscess	Infections Of Skin And Subcutaneous Tissue	Diseases Of The Skin And Subcutaneous Tissue	0.0415027
4	0.00522474	707	Chronic ulcer of skin	Other Diseases Of Skin And Subcutaneous Tissue	Diseases Of The Skin And Subcutaneous Tissue	0.0415027
4	0.00400536	459	Other disorders of circulatory system	Diseases Of Veins And Lymphatics, And Other Diseases Of Circulatory System	Diseases Of The Circulatory System	0.0415027
4	0.00395159	998	Other complications of procedures, NEC	Complications Of Surgical And Medical Care, Not Elsewhere Classified	Injury And Poisoning	0.0415027
4	0.00221791	879	Open wound of other and unspecified sites, except limbs	Open Wounds	Injury And Poisoning	0.0415027
4	0.00157978	454	Varicose veins of lower extremities	Diseases Of Veins And Lymphatics, And Other Diseases Of Circulatory System	Diseases Of The Circulatory System	0.0415027
4	0.001561	681	Cellulitis and abscess of finger and toe	Infections Of Skin And Subcutaneous Tissue	Diseases Of The Skin And Subcutaneous Tissue	0.0415027
4	0.00154792	919	Superficial injury of other, multiple, and unspecified sites	Superficial Injury	Injury And Poisoning	0.0415027
4	0.00142376	686	Other local infections of skin and subcutaneous tissue	Infections Of Skin And Subcutaneous Tissue	Diseases Of The Skin And Subcutaneous Tissue	0.0415027
4	0.00128202	730	Osteomyelitis, periostitis, and other infections involving bone	Osteopathies, Chondropathies, And Acquired Musculoskeletal Deformities	Diseases Of The Musculoskeletal System And Connective Tissue	0.0415027
4	0.000733434	680	Carbuncle and furuncle	Infections Of Skin And Subcutaneous Tissue	Diseases Of The Skin And Subcutaneous Tissue	0.0415027
4	0.000692193	891	Open wound of knee, leg [except thigh], and ankle	Open Wounds	Injury And Poisoning	0.0415027
4	0.000665098	917	Superficial injury of foot and toe(s)	Superficial Injury	Injury And Poisoning	0.0415027
4	0.000585513	136	Other and unspecified infectious and parasitic diseases	Other Infectious And Parasitic Diseases	Infectious And Parasitic Diseases	0.0415027
4	0.000560367	958	Certain early complications of trauma	Certain Traumatic Complications And Unspecified Injuries	Injury And Poisoning	0.0415027
4	0.00052763	892	Open wound of foot except toe(s) alone	Open Wounds	Injury And Poisoning	0.0415027
4	0.000453123	882	Open wound of hand except finger(s) alone	Open Wounds	Injury And Poisoning	0.0415027
4	0.000437361	916	Superficial injury of hip, thigh, leg, and ankle	Superficial Injury	Injury And Poisoning	0.0415027
4	0.00037853	881	Open wound of elbow, forearm, and wrist	Open Wounds	Injury And Poisoning	0.0415027
4	0.000361158	565	Anal fissure and fistula	Other Diseases Of Intestines And Peritoneum	Diseases Of The Digestive System	0.0415027
4	0.000312033	913	Superficial injury of elbow, forearm, and wrist	Superficial Injury	Injury And Poisoning	0.0415027
4	0.000300044	457	Noninfectious disorders of lymphatic channels	Diseases Of Veins And Lymphatics, And Other Diseases Of Circulatory System	Diseases Of The Circulatory System	0.0415027
4	0.00029785	566	Abscess of anal and rectal regions	Other Diseases Of Intestines And Peritoneum	Diseases Of The Digestive System	0.0415027
4	0.000297046	893	Open wound of toe(s)	Open Wounds	Injury And Poisoning	0.0415027
4	0.000231595	897	Traumatic amputation of leg(s) (complete) (partial)	Open Wounds	Injury And Poisoning	0.0415027
4	0.00019146	711	Arthropathy associated with infections	Arthropathies And Related Disorders	Diseases Of The Musculoskeletal System And Connective Tissue	0.0415027
4	0.000183907	895	Traumatic amputation of toe(s) (complete) (partial)	Open Wounds	Injury And Poisoning	0.0415027
4	0.000178566	910	Superficial injury of face, neck, and scalp except eye	Superficial Injury	Injury And Poisoning	0.0415027
4	0.000132946	915	Superficial injury of finger(s)	Superficial Injury	Injury And Poisoning	0.0415027
4	0.000117824	914	Superficial injury of hand(s) except finger(s) alone	Superficial Injury	Injury And Poisoning	0.0415027
4	9.88445e-05	685	Pilonidal cyst	Infections Of Skin And Subcutaneous Tissue	Diseases Of The Skin And Subcutaneous Tissue	0.0415027
4	8.84476e-05	911	Superficial injury of trunk	Superficial Injury	Injury And Poisoning	0.0415027
4	6.71793e-05	894	Multiple and unspecified open wound of lower limb	Open Wounds	Injury And Poisoning	0.0415027
4	4.8053e-05	877	Open wound of buttock	Open Wounds	Injury And Poisoning	0.0415027
4	4.4035e-05	884	Multiple and unspecified open wound of upper limb	Open Wounds	Injury And Poisoning	0.0415027
4	4.35206e-05	890	Open wound of hip and thigh	Open Wounds	Injury And Poisoning	0.0415027
4	4.02261e-05	896	Traumatic amputation of foot (complete) (partial)	Open Wounds	Injury And Poisoning	0.0415027
4	3.31492e-05	880	Open wound of shoulder and upper arm	Open Wounds	Injury And Poisoning	0.0415027
4	3.08698e-05	876	Open wound of back	Open Wounds	Injury And Poisoning	0.0415027
4	1.93903e-05	878	Open wound of genital organs (external), including traumatic amputation	Open Wounds	Injury And Poisoning	0.0415027
4	1.20122e-05	875	Open wound of chest (wall)	Open Wounds	Injury And Poisoning	0.0415027
4	1.1249e-05	40	Other bacterial diseases	Other Bacterial Diseases	Infectious And Parasitic Diseases	0.0415027
4	7.92553e-06	614	Inflammatory disease of ovary, fallopian tube, pelvic cellular tissue, and peritoneum	Inflammatory Disease Of Female Pelvic Organs	Diseases Of The Genitourinary System	0.0415027
4	7.62636e-06	874	Open wound of neck	Open Wounds	Injury And Poisoning	0.0415027
4	6.5754e-06	324	Intracranial and intraspinal abscess	Inflammatory Diseases Of The Central Nervous System	Diseases Of The Nervous System And Sense Organs	0.0415027
4	5.68464e-06	35	Erysipelas	Other Bacterial Diseases	Infectious And Parasitic Diseases	0.0415027
4	5.42222e-06	863	Injury to gastrointestinal tract	Internal Injury Of Thorax, Abdomen, And Pelvis	Injury And Poisoning	0.0415027
4	1.78737e-06	66	Other arthropod-borne viral diseases	Arthropod-Borne Viral Diseases	Infectious And Parasitic Diseases	0.0415027
4	9.44916e-07	626	Disorders of menstruation and other abnormal bleeding from female genital tract	Other Disorders Of Female Genital Tract	Diseases Of The Genitourinary System	0.0415027
5	0.00878369	525	Other diseases and conditions of the teeth and supporting structures	Diseases Of Oral Cavity, Salivary Glands, And Jaws	Diseases Of The Digestive System	0.0338818
5	0.00655223	521	Diseases of hard tissues of teeth	Diseases Of Oral Cavity, Salivary Glands, And Jaws	Diseases Of The Digestive System	0.0338818
5	0.00554768	523	Gingival and periodontal diseases	Diseases Of Oral Cavity, Salivary Glands, And Jaws	Diseases Of The Digestive System	0.0338818
5	0.00203422	522	Diseases of pulp and periapical tissues	Diseases Of Oral Cavity, Salivary Glands, And Jaws	Diseases Of The Digestive System	0.0338818
5	0.00189622	528	Diseases of the oral soft tissues, excluding lesions specific for gingiva and tongue	Diseases Of Oral Cavity, Salivary Glands, And Jaws	Diseases Of The Digestive System	0.0338818
5	0.00164639	195	Malignant neoplasm of other and ill-defined sites	Malignant Neoplasm Of Other And Unspecified Sites	Neoplasms	0.0338818
5	0.00141435	524	Dentofacial anomalies, including malocclusion	Diseases Of Oral Cavity, Salivary Glands, And Jaws	Diseases Of The Digestive System	0.0338818
5	0.00114008	873	Other open wound of head	Open Wounds	Injury And Poisoning	0.0338818
5	0.000680272	527	Diseases of the salivary glands	Diseases Of Oral Cavity, Salivary Glands, And Jaws	Diseases Of The Digestive System	0.0338818
5	0.00067238	520	Disorders of tooth development and eruption	Diseases Of Oral Cavity, Salivary Glands, And Jaws	Diseases Of The Digestive System	0.0338818
5	0.000505487	210	Benign neoplasm of lip, oral cavity, and pharynx	Benign Neoplasms	Neoplasms	0.0338818
5	0.000490292	526	Diseases of the jaws	Diseases Of Oral Cavity, Salivary Glands, And Jaws	Diseases Of The Digestive System	0.0338818
5	0.000470699	161	Malignant neoplasm of larynx	Malignant Neoplasm Of Respiratory And Intrathoracic Organs	Neoplasms	0.0338818
5	0.000408319	146	Malignant neoplasm of oropharynx	Malignant Neoplasm Of Lip, Oral Cavity, And Pharynx	Neoplasms	0.0338818
5	0.000343333	145	Malignant neoplasm of other and unspecified parts of mouth	Malignant Neoplasm Of Lip, Oral Cavity, And Pharynx	Neoplasms	0.0338818
5	0.00029604	141	Malignant neoplasm of tongue	Malignant Neoplasm Of Lip, Oral Cavity, And Pharynx	Neoplasms	0.0338818
5	0.000230506	529	Diseases and other conditions of the tongue	Diseases Of Oral Cavity, Salivary Glands, And Jaws	Diseases Of The Digestive System	0.0338818
5	0.000228369	149	Malignant neoplasm of other and ill-defined sites within the lip, oral cavity, and pharynx	Malignant Neoplasm Of Lip, Oral Cavity, And Pharynx	Neoplasms	0.0338818
5	0.000185141	350	Trigeminal nerve disorders	Disorders Of The Peripheral Nervous System	Diseases Of The Nervous System And Sense Organs	0.0338818
5	9.99583e-05	142	Malignant neoplasm of major salivary glands	Malignant Neoplasm Of Lip, Oral Cavity, And Pharynx	Neoplasms	0.0338818
5	9.17551e-05	148	Malignant neoplasm of hypopharynx	Malignant Neoplasm Of Lip, Oral Cavity, And Pharynx	Neoplasms	0.0338818
5	7.74689e-05	144	Malignant neoplasm of floor of mouth	Malignant Neoplasm Of Lip, Oral Cavity, And Pharynx	Neoplasms	0.0338818
5	5.43977e-05	147	Malignant neoplasm of nasopharynx	Malignant Neoplasm Of Lip, Oral Cavity, And Pharynx	Neoplasms	0.0338818
5	2.56047e-05	160	Malignant neoplasm of nasal cavities, middle ear, and accessory sinuses	Malignant Neoplasm Of Respiratory And Intrathoracic Organs	Neoplasms	0.0338818
5	6.93592e-06	143	Malignant neoplasm of gum	Malignant Neoplasm Of Lip, Oral Cavity, And Pharynx	Neoplasms	0.0338818
5	0	101	Vincent's angina	Other Spirochetal Diseases	Infectious And Parasitic Diseases	0.0338818
6	0.00185195	829	Fracture of unspecified bones	Fractures	Injury And Poisoning	0.00905338
6	0.00128457	813	Fracture of radius and ulna	Fractures	Injury And Poisoning	0.00905338
6	0.000774903	816	Fracture of one or more phalanges of hand	Fractures	Injury And Poisoning	0.00905338
6	0.000749353	815	Fracture of metacarpal bone(s)	Fractures	Injury And Poisoning	0.00905338
6	0.000708066	825	Fracture of one or more tarsal and metatarsal bones	Fractures	Injury And Poisoning	0.00905338
6	0.000681846	820	Fracture of neck of femur	Fractures	Injury And Poisoning	0.00905338
6	0.000653149	812	Fracture of humerus	Fractures	Injury And Poisoning	0.00905338
6	0.000562181	805	Fracture of vertebral column without mention of spinal cord injury	Fractures	Injury And Poisoning	0.00905338
6	0.000545607	814	Fracture of carpal bone(s)	Fractures	Injury And Poisoning	0.00905338
6	0.000430073	826	Fracture of one or more phalanges of foot	Fractures	Injury And Poisoning	0.00905338
6	0.000222001	821	Fracture of other and unspecified parts of femur	Fractures	Injury And Poisoning	0.00905338
6	0.000167665	810	Fracture of clavicle	Fractures	Injury And Poisoning	0.00905338
6	9.46889e-05	834	Dislocation of finger	Dislocation	Injury And Poisoning	0.00905338
6	7.86949e-05	808	Fracture of pelvis	Fractures	Injury And Poisoning	0.00905338
6	4.25601e-05	806	Fracture of vertebral column with spinal cord injury	Fractures	Injury And Poisoning	0.00905338
6	3.89067e-05	811	Fracture of scapula	Fractures	Injury And Poisoning	0.00905338
6	3.72469e-05	838	Dislocation of foot	Dislocation	Injury And Poisoning	0.00905338
6	3.38549e-05	833	Dislocation of wrist	Dislocation	Injury And Poisoning	0.00905338
6	2.73545e-05	817	Multiple fractures of hand bones	Fractures	Injury And Poisoning	0.00905338
6	1.81469e-05	928	Crushing injury of lower limb	Crushing Injury	Injury And Poisoning	0.00905338
6	1.78007e-05	835	Dislocation of hip	Dislocation	Injury And Poisoning	0.00905338
6	1.63853e-05	832	Dislocation of elbow	Dislocation	Injury And Poisoning	0.00905338
6	1.63728e-05	818	Ill-defined fractures of upper limb	Fractures	Injury And Poisoning	0.00905338
7	0.003368	244	Acquired hypothyroidism	Disorders Of Thyroid Gland	Endocrine, Nutritional And Metabolic Diseases, And Immunity Disorders	0.0062734
7	0.00119913	241	Nontoxic nodular goiter	Disorders Of Thyroid Gland	Endocrine, Nutritional And Metabolic Diseases, And Immunity Disorders	0.0062734
7	0.000551119	246	Other disorders of thyroid	Disorders Of Thyroid Gland	Endocrine, Nutritional And Metabolic Diseases, And Immunity Disorders	0.0062734
7	0.000421161	242	Thyrotoxicosis with or without goiter	Disorders Of Thyroid Gland	Endocrine, Nutritional And Metabolic Diseases, And Immunity Disorders	0.0062734
7	0.00031442	240	Simple and unspecified goiter	Disorders Of Thyroid Gland	Endocrine, Nutritional And Metabolic Diseases, And Immunity Disorders	0.0062734
7	0.000213433	193	Malignant neoplasm of thyroid gland	Malignant Neoplasm Of Other And Unspecified Sites	Neoplasms	0.0062734
7	0.000116332	226	Benign neoplasm of thyroid glands	Benign Neoplasms	Neoplasms	0.0062734
7	8.98077e-05	245	Thyroiditis	Disorders Of Thyroid Gland	Endocrine, Nutritional And Metabolic Diseases, And Immunity Disorders	0.0062734
8	0.00265222	949	Burn, unspecified	Burns	Injury And Poisoning	0.0041066
8	0.000504507	945	Burn of lower limb(s)	Burns	Injury And Poisoning	0.0041066
8	0.000328734	906	Late effects of injuries to skin and subcutaneous tissues	Late Effects Of Injuries, Poisonings, Toxic Effects, And Other External Causes	Injury And Poisoning	0.0041066
8	0.000211843	944	Burn of wrist(s) and hand(s)	Burns	Injury And Poisoning	0.0041066
8	0.000138769	948	Burns classified according to extent of body surface involved	Burns	Injury And Poisoning	0.0041066
8	0.000118812	943	Burn of upper limb, except wrist and hand	Burns	Injury And Poisoning	0.0041066
8	6.70967e-05	946	Burns of multiple specified sites	Burns	Injury And Poisoning	0.0041066
8	4.89516e-05	942	Burn of trunk	Burns	Injury And Poisoning	0.0041066
8	3.56695e-05	941	Burn of face, head, and neck	Burns	Injury And Poisoning	0.0041066
9	0.00185679	257	Testicular dysfunction	Diseases Of Other Endocrine Glands	Endocrine, Nutritional And Metabolic Diseases, And Immunity Disorders	0.0034052
9	0.000585975	227	Benign neoplasm of other endocrine glands and related structures	Benign Neoplasms	Neoplasms	0.0034052
9	0.000466768	253	Disorders of the pituitary gland and its hypothalamic control	Diseases Of Other Endocrine Glands	Endocrine, Nutritional And Metabolic Diseases, And Immunity Disorders	0.0034052
9	0.000234276	259	Other endocrine disorders	Diseases Of Other Endocrine Glands	Endocrine, Nutritional And Metabolic Diseases, And Immunity Disorders	0.0034052
9	0.00018217	237	Neoplasm of uncertain behavior of endocrine glands and nervous system	Neoplasms Of Uncertain Behavior	Neoplasms	0.0034052
9	7.79552e-05	194	Malignant neoplasm of other endocrine glands and related structures	Malignant Neoplasm Of Other And Unspecified Sites	Neoplasms	0.0034052
9	1.26894e-06	758	Chromosomal anomalies	Congenital Anomalies	Congenital Anomalies	0.0034052
10	0.000745356	432	Other and unspecified intracranial hemorrhage	Cerebrovascular Disease	Diseases Of The Circulatory System	0.001357
10	0.000341923	852	Subarachnoid, subdural, and extradural hemorrhage, following injury	Intracranial Injury, Excluding Those With Skull Fracture	Injury And Poisoning	0.001357
10	0.000165264	431	Intracerebral hemorrhage	Cerebrovascular Disease	Diseases Of The Circulatory System	0.001357
10	6.36624e-05	430	Subarachnoid hemorrhage	Cerebrovascular Disease	Diseases Of The Circulatory System	0.001357
10	4.07968e-05	853	Other and unspecified intracranial hemorrhage following injury	Intracranial Injury, Excluding Those With Skull Fracture	Injury And Poisoning	0.001357
